# Supplementary material for: Landscape of Post-Marketing Requirements Under the Pediatric Research Equity Act for Antibiotics from 2009–2024
Source: Antibiotics (Basel). 2025 Jun 6;14(6):583. doi: 10.3390/antibiotics14060583 (PMC12189388; doi:10.3390/antibiotics14060583)
Supplement: Supplementary file 1 [file antibiotics-14-00583-s001.zip]

Archive with 1 entries (1 files):
- antibiotics-3645630-supplementary.pdf
